# Supplementary material for: Zea mays RNA-seq estimated transcript abundances are strongly affected by read mapping bias
Source: BMC Genomics. 2021 Apr 20;22:285. doi: 10.1186/s12864-021-07577-3 (PMC8056621; doi:10.1186/s12864-021-07577-3)
Supplement: Supplementary file 4 — Additional file 4: Table S1 The chromosomal locations of and parental allele contributions to genes coexpressed across RILs. [file 12864_2021_7577_MOESM4_ESM.xlsx]

## Sheet: TableS1
Table S1. The chromosomal locations of and parental allele contributions to genes coexpressed across RILs.
Modules a	Size b	ChrMax c	Chrd	Percentage of ChrMax genese	Biased genotype f	Number of cis-eQTLg	Number of cis-eQTL on the Chrh	Number of non-cis eQTL genes on the Chri
cyan	323	296	10	91.6409	All_B73	213	212	84
darkgreen	229	213	2	93.0131	All_B73	171	170	43
darkmagenta	113	103	6	91.1504	All_B73	82	82	21
darkorange2	85	84	5	98.8235	All_B73	46	46	38
darkturquoise	219	189	3	86.3014	All_B73	173	171	18
floralwhite	87	84	1	96.5517	All_B73	72	72	12
ivory	92	83	7	90.2174	All_B73	70	70	13
lightcyan1	95	90	4	94.7368	All_B73	84	83	7
lightgreen	256	244	9	95.3125	All_B73	183	183	61
lightsteelblue1	95	91	8	95.7895	All_B73	67	67	24
orangered4	98	83	4	84.6939	All_B73	65	65	18
paleturquoise	148	142	1	95.9459	All_B73	117	117	25
plum1	103	92	3	89.3204	All_B73	79	79	13
plum2	75	66	6	88	All_B73	55	55	11
skyblue	156	148	1	94.8718	All_B73	122	122	26
yellowgreen	107	98	2	91.5888	All_B73	83	83	15
brown4	85	64	3	75.2941	All_Mo17	59	59	5
darkolivegreen	116	72	1	62.069	All_Mo17	58	58	14
darkorange	182	106	5	58.2418	All_Mo17	80	80	26
saddlebrown	154	76	9	49.3506	All_Mo17	59	58	18
sienna3	107	82	2	76.6355	All_Mo17	62	62	20
darkred	232	182	7	78.4483	B73	161	147	35
lightcyan	317	274	5	86.4353	B73	209	205	69
lightyellow	254	59	3	23.2283	B73	82	39	20
magenta	407	64	5	15.7248	B73	123	27	37
midnightblue	318	273	6	85.8491	B73	183	175	98
salmon	330	251	4	76.0606	B73	211	198	53
black	905	138	1	15.2486	Mo17	266	36	102
darkgrey	209	102	10	48.8038	Mo17	79	76	26
darkslateblue	79	47	7	59.4937	Mo17	43	42	5
green	1035	199	1	19.2271	Mo17	384	81	118
greenyellow	374	55	1	14.7059	Mo17	108	21	34
grey60	295	111	4	37.6271	Mo17	145	91	20
mediumpurple3	96	72	8	75	Mo17	61	60	12
orange	2699	460	1	17.0433	Mo17	1089	214	246
purple	391	62	1	15.8568	Mo17	90	18	44
red	592	105	1	17.7365	Mo17	218	39	66
royalblue	233	44	5	18.8841	Mo17	54	9	35
skyblue3	106	17	1	16.0377	Mo17	16	3	14
tan	367	53	1	14.4414	Mo17	73	8	45
violet	132	75	6	56.8182	Mo17	58	55	20
white	167	69	7	41.3174	Mo17	92	54	15
bisque4	79	15	1	18.9873	None	24	10	5
blue	3232	507	1	15.6869	None	1161	202	305
brown	3050	534	1	17.5082	None	1249	233	301
steelblue	148	22	1	14.8649	None	122	6	16
turquoise	3436	585	1	17.0256	None	1085	216	369
a Modules are identified from STAR-StringTie analyses with the default parameters.
b Number of genes within the module.
c The chromosome which has the largest number of module genes.
dNumber of module genes in the chromosome which has the largest number of module genes.
e Proportion of module genes in the chromosome which has the lagrest number of module genes.
f Parental cis-regulatory alleles' bias within the co-expression module is determined by a hypergeometic test at P<0.05. None, B73 and Mo17 indicate module genes have no, B73 and Mo17 parental alleles' biases, respectively. All_B73 and All_Mo17 indicate all module genes' cis-eQTLs have B73 positive and Mo17 positive effects, respectively.
g Number of cis-eQTL within the module.
h Number of cis-eQTL on the chromosome as column "Chr".
i Number of non cis-eQTL on the chromosome as column "Chr".
