# Supplementary material for: Zea mays RNA-seq estimated transcript abundances are strongly affected by read mapping bias
Source: BMC Genomics. 2021 Apr 20;22:285. doi: 10.1186/s12864-021-07577-3 (PMC8056621; doi:10.1186/s12864-021-07577-3)
Supplement: Supplementary file 5 — Additional file 5: Table S2 Genetic and physical map locations of physically and genetically linked coexpressed genes. [file 12864_2021_7577_MOESM5_ESM.xlsx]

## Sheet: TableS2
Table S2. Genetic and physical map locations of physically and genetically linked coexpressed genes.
module	size	number of cis-eQTL genes a	Biased parent b	chromosome		gene physical position range		cis-eQTL position range		linkage group
				number	length (Mbp)	start c	end d	low e	high f	number	length (cM)
brown4	85	59	Mo17	3	232.23	29056230	150160675	138	179	3	435.679
darkmagenta	113	82	B73	6	169.38	112690850	145847437	87.355	125.985	6	268.451
darkolivegreen	116	58	Mo17	1	301.43	53991330	182876103	190.25	253.509	1	552.936
darkorange	182	80	Mo17	5	217.93	15478937	163659188	117.864	188	5	385.538
darkorange2	85	46	B73	5	217.93	171242128	192615796	206.022	255	5	385.538
floralwhite	87	72	B73	1	301.43	76847781	179623388	211.25	243	1	552.936
ivory	92	70	B73	7	176.81	133288637	156422457	112.192	153	7	289.536
lightgreen	256	183	B73	9	157.02	13998591	131786437	80.793	161.734	9	302.71
lightsteelblue1	95	67	B73	8	175.35	22512490	100898434	119	153.376	8	337.435
orangered4	98	65	B73	2	237.89	4195038	11879258	29	83	2	406.003
paleturquoise	148	117	B73	1	301.43	51753616	149563220	182.086	229.55	1	552.936
plum1	103	79	B73	3	232.23	184209451	204693674	267	317	3	435.679
plum2	75	55	B73	6	169.38	151395055	161915727	161	209.051	6	268.451
sienna3	107	62	Mo17	2	237.89	46587166	189011842	175	221.122	2	406.003
skyblue	156	122	B73	1	301.43	202955872	248812882	311.21	393.867	1	552.936
yellowgreen	107	83	B73	2	237.89	28459969	82888218	148	193.796	2	406.003
cyan	323	1	B73	8	175.35	173803149	173806790	332.715	332.715	8	337.435
		212	B73	10	149.63	5125137	137674461	39	149	10	272.011
darkgreen	229	170	B73	2	237.89	58553791	199561498	183	249	2	406.003
		1	B73	8	175.35	173351511	173354469	321.644	321.644	8	337.435
darkturquoise	219	171	B73	3	232.23	21462344	152013220	131	180.813	3	435.679
		1	B73	4	242.03	155404441	155409780	161.637	161.637	4	358.22
		1	B73	7	176.81	172858382	172863417	274	274	7	289.536
lightcyan1	95	1	B73	1	301.43	191890596	191891225	272	272	1	552.936
		83	B73	4	242.03	181286807	225495655	227	268	4	358.22
saddlebrown	154	1	Mo17	8	175.35	80199540	80203096	143	143	8	337.435
		58	Mo17	9	157.02	22066396	138689891	110.646	179.312	9	302.71
a numbers of genes in the module that have cis-eQTL. The modules and cis-eQTL are identified from STAR-StringTie analyses with the default parameters.
b regulatory alleles of all the cis-eQTL genes in the module are biased towards one parent
c first position of physically ordered first cis-eQTL gene on the chromosome
d last position of physically ordered last cis-eQTL gene on the chromosome
e position of genetically ordered first cis-eQTL on the chromosome
f position of genetically ordered last cis-eQTL on the chromosome
