# Supplementary material for: Zea mays RNA-seq estimated transcript abundances are strongly affected by read mapping bias
Source: BMC Genomics. 2021 Apr 20;22:285. doi: 10.1186/s12864-021-07577-3 (PMC8056621; doi:10.1186/s12864-021-07577-3)
Supplement: Supplementary file 6 — Additional file 6: Table S3 A comparison of the numbers of cis-eQTL genes detected with the default alignment data and cis-eQTL genes detected with relaxed and most relaxed alignment data. [file 12864_2021_7577_MOESM6_ESM.xlsx]

## Sheet: TableS3
Table S3. A comparison of the numbers of cis-eQTL genes detected with the default alignment data and cis-eQTL genes detected with relaxed and most relaxed alignment data.
Default vs. Relaxed Criteria
relaxed
	total (%)	gaineda (%)	sharedb (%)
genes with B73 positive cis-eQTL	6203 (67.0)	198 (52.4)	6005 (67.6)
genes with Mo17 positive cis-eQTL	3053 (33.0)	180 (47.6)	2873 (32.4)
default
	total (%)	lostc (%)	sharedb (%)
genes with B73 positive cis-eQTL	6341 (68.1)	336 (78.5)	6005 (67.6)
genes with Mo17 positive cis-eQTL	2965 (31.9)	92 (21.5)	2873 (32.4)
Default vs. Most Relaxed Criteria
most relaxed
	total (%)	gaineda (%)	sharedb (%)
genes with B73 positive cis-eQTL	6172 (67.0)	221 (49.6)	5951 (67.5)
genes with Mo17 positive cis-eQTL	3088 (33.0)	225 (50.4)	2863 (32.5)
default
	total (%)	lostc (%)	sharedb (%)
genes with B73 positive cis-eQTL	6341 (68.1)	390 (79.3)	5951 (67.5)
genes with Mo17 positive cis-eQTL	2965 (31.9)	102 (20.7)	2863 (32.5)
a gained: genes with cis-eQTL only detected when using relaxed or most relaxed criteria.
b shared: genes with cis-eQTL detected when using relaxed or most relaxed criteria.
c lost: genes with cis-eQTL only detected when using the default criteria
