# Supplementary material for: Zea mays RNA-seq estimated transcript abundances are strongly affected by read mapping bias
Source: BMC Genomics. 2021 Apr 20;22:285. doi: 10.1186/s12864-021-07577-3 (PMC8056621; doi:10.1186/s12864-021-07577-3)
Supplement: Supplementary file 7 — Additional file 7: Table S4 The chromosomal locations and parental allele contributions to genes coexpressed across RILs from TopHat2-Cufflinks analyses with the default parameters. [file 12864_2021_7577_MOESM7_ESM.xlsx]

## Sheet: TableS4
Table S4. The chromosomal locations and parental allele contributions to genes coexpressed across RILs from TopHat2-Cufflinks analyses with the default parameters.
Modules a	Size b	ChrMax c	Chrd	Percentage of ChrMax genes e	Biased genotype f	Number of cis-eQTLg	Number of cis-eQTL on the Chrh	Number of non-cis eQTL genes on the Chri
antiquewhite4	105	98	3	93.3333	All_B73	91	91	7
bisque4	140	128	9	91.4286	All_B73	78	78	50
blue2	85	77	3	90.5882	All_B73	70	70	7
brown2	88	82	6	93.1818	All_B73	57	57	25
coral	66	57	3	86.3636	All_B73	52	52	5
coral1	105	98	2	93.3333	All_B73	79	79	19
cyan	346	316	4	91.3295	All_B73	265	265	51
darkgreen	238	216	1	90.7563	All_B73	184	184	32
darkolivegreen4	88	84	3	95.4545	All_B73	73	73	11
darkorange	213	202	5	94.8357	All_B73	121	121	81
darkseagreen3	67	57	3	85.0746	All_B73	41	37	20
darkseagreen4	105	92	2	87.619	All_B73	74	73	19
darkslateblue	139	127	1	91.3669	All_B73	106	106	21
darkturquoise	222	144	2	64.8649	All_B73	118	100	44
firebrick4	88	87	3	98.8636	All_B73	75	75	12
floralwhite	162	141	2	87.037	All_B73	104	104	37
honeydew	70	68	2	97.1429	All_B73	43	43	25
indianred4	92	87	10	94.5652	All_B73	57	57	30
ivory	164	157	1	95.7317	All_B73	133	133	24
lavenderblush2	71	63	2	88.7324	All_B73	44	44	19
lavenderblush3	109	105	2	96.3303	All_B73	67	67	38
lightcoral	93	89	4	95.6989	All_B73	78	78	11
lightcyan1	165	144	5	87.2727	All_B73	116	109	35
lightpink3	75	71	4	94.6667	All_B73	60	60	11
lightpink4	111	103	5	92.7928	All_B73	79	79	24
lightsteelblue	94	91	4	96.8085	All_B73	69	69	22
lightsteelblue1	165	160	6	96.9697	All_B73	144	144	16
maroon	111	86	5	77.4775	All_B73	68	67	19
mediumorchid	101	86	9	85.1485	All_B73	78	78	8
mediumpurple2	95	89	5	93.6842	All_B73	45	45	44
mediumpurple3	166	152	5	91.5663	All_B73	136	136	16
navajowhite1	77	74	4	96.1039	All_B73	58	58	16
navajowhite2	114	108	2	94.7368	All_B73	91	91	17
orange	214	204	4	95.3271	All_B73	176	176	28
orangered3	97	84	6	86.5979	All_B73	77	77	7
palevioletred2	78	74	5	94.8718	All_B73	58	58	16
palevioletred3	117	106	2	90.5983	All_B73	89	89	17
plum	97	88	8	90.7216	All_B73	80	80	8
royalblue	251	224	7	89.243	All_B73	193	192	32
salmon2	80	75	8	93.75	All_B73	43	43	32
sienna3	176	157	10	89.2045	All_B73	129	129	28
skyblue2	100	93	10	93	All_B73	68	68	25
steelblue	199	171	6	85.9296	All_B73	141	141	30
thistle	83	71	1	85.5422	All_B73	63	63	8
thistle3	83	80	1	96.3855	All_B73	69	69	11
violet	194	172	1	88.6598	All_B73	146	146	26
yellow4	98	92	8	93.8776	All_B73	78	78	14
darkorange2	156	65	9	41.6667	All_Mo17	51	50	15
darkviolet	85	52	1	61.1765	All_Mo17	35	35	17
black	676	355	6	52.5148	B73	303	247	108
coral2	104	99	3	95.1923	B73	93	92	7
greenyellow	402	337	7	83.8308	B73	277	273	64
midnightblue	333	287	9	86.1862	B73	251	248	39
plum3	84	72	1	85.7143	B73	61	60	12
saddlebrown	202	172	10	85.1485	B73	127	124	48
salmon	361	322	5	89.1967	B73	220	219	103
salmon4	121	117	9	96.6942	B73	60	59	58
skyblue1	98	71	7	72.449	B73	49	47	24
skyblue3	168	91	2	54.1667	B73	101	64	27
tan	382	292	3	76.4398	B73	269	260	32
thistle2	137	120	8	87.5912	B73	82	81	39
white	208	180	2	86.5385	B73	163	160	20
yellowgreen	172	153	8	88.9535	B73	95	93	60
blue	3368	614	1	18.2304	Mo17	931	203	411
brown	2727	489	1	17.9318	Mo17	679	142	347
brown4	148	47	8	31.7568	Mo17	41	35	12
darkgrey	222	39	1	17.5676	Mo17	29	5	34
darkmagenta	188	41	1	21.8085	Mo17	44	7	34
darkred	245	42	1	17.1429	Mo17	48	8	34
green	1743	309	1	17.7281	Mo17	411	104	205
grey60	305	107	5	35.082	Mo17	82	69	38
honeydew1	107	57	2	53.271	Mo17	46	43	14
lightcyan	322	97	10	30.1242	Mo17	95	63	34
lightyellow	254	31	1	12.2047	Mo17	56	5	26
orangered4	167	85	1	50.8982	Mo17	59	58	27
paleturquoise	197	32	1	16.2437	Mo17	35	8	24
pink	502	70	1	13.9442	Mo17	111	12	58
plum2	139	60	6	43.1655	Mo17	48	44	16
purple	2357	472	1	20.0255	Mo17	676	184	288
red	837	123	1	14.6953	Mo17	178	34	89
skyblue	208	68	4	32.6923	Mo17	88	52	16
thistle1	123	48	7	39.0244	Mo17	47	35	13
turquoise	3417	600	1	17.5593	Mo17	1183	225	375
darkolivegreen	192	33	1	17.1875	None	35	2	31
lightgreen	277	98	8	35.3791	None	164	69	29
magenta	482	192	6	39.834	None	191	100	92
magenta4	76	38	1	50	None	30	23	15
a Modules are identified from from TopHat2-Cufflinks analyses with the default parameters.
b Number of genes within the module.
c Number of module genes in the chromosome which has the lagrest number of module genes.
dNumber of module genes in the chromosome which has the largest number of module genes.
e Proportion of module genes in the chromosome which has the lagrest number of module genes.
f Parental cis-regulatory alleles' bias within the co-expression module is determined by a hypergeometic test at P<0.05. None, B73 and Mo17 indicate module genes have no, B73 and Mo17 parental alleles' biases, respectively. All_B73 and All_Mo17 indicate all module genes' cis-eQTLs have B73 positive and Mo17 positive effects, respectively and have extreme B73 and Mo17 parental alleles' biases, res…
g Number of cis-eQTL within the module.
h Number of cis-eQTL on the chromosome as column "Chr".
i Number of non cis-eQTL on the chromosome as column "Chr".
