# Supplementary material for: Zea mays RNA-seq estimated transcript abundances are strongly affected by read mapping bias
Source: BMC Genomics. 2021 Apr 20;22:285. doi: 10.1186/s12864-021-07577-3 (PMC8056621; doi:10.1186/s12864-021-07577-3)
Supplement: Supplementary file 8 — Additional file 8: Table S5 Genetic and physical map locations of physically and genetically linked coexpressed genes from a TopHat2-Cufflinks analysis with the default parameters. [file 12864_2021_7577_MOESM8_ESM.xlsx]

## Sheet: TableS5
Table S5. Genetic and physical map locations of physically and genetically linked coexpressed genes from a TopHat2-Cufflinks analysis with the default parameters.
modules a	size	number of cis-eQTL genes b	Biased parent c	chromosome		gene physical position range		cis-eQTL position range		linkage group
				number	length (Mbp)	start d	end e	low f	high g	number	length (cM)
antiquewhite4	105	91	B73	3	232.23	217373974	227282452	372	425	3	435.679
bisque4	140	78	B73	9	157.02	110677553	139154748	143.551	181.972	9	302.71
blue2	85	70	B73	3	232.23	189413266	200772307	280.713	305.327	3	435.679
brown2	88	57	B73	6	169.38	162385552	167674098	223	268.451	6	268.451
coral	66	52	B73	3	232.23	184115247	190383499	265	282.344	3	435.679
coral1	105	79	B73	2	237.89	147045095	186255267	198.702	218.342	2	406.003
cyan	346	265	B73	4	242.03	14592668	151682579	92.463	154.976	4	358.22
darkgreen	238	184	B73	1	301.43	214158450	253358260	334	405.188	1	552.936
darkolivegreen4	88	73	B73	3	232.23	199365266	209221093	302	342.354	3	435.679
darkorange	213	121	B73	5	217.93	168898283	194146417	198	258	5	385.538
darkslateblue	139	106	B73	1	301.43	44656711	78997218	167	213.957	1	552.936
firebrick4	88	75	B73	3	232.23	146060122	174589727	174.602	225.844	3	435.679
floralwhite	162	104	B73	2	237.89	210485382	227047534	288.08	349.79	2	406.003
honeydew	70	43	B73	2	237.89	230148124	235472063	367	395	2	406.003
indianred4	92	57	B73	10	149.63	80582445	129013115	81	113.461	10	272.011
ivory	164	133	B73	1	301.43	256345800	296855068	410.71	526	1	552.936
lavenderblush2	71	44	B73	2	237.89	205408577	211643434	269	294	2	406.003
lavenderblush3	109	67	B73	2	237.89	172370772	199110043	208.491	245.913	2	406.003
lightcoral	93	78	B73	4	242.03	225492333	236770419	268	300	4	358.22
lightpink3	75	60	B73	4	242.03	161077155	180919097	180	224	4	358.22
lightpink4	111	79	B73	5	217.93	212210868	215862630	340	381	5	385.538
lightsteelblue	94	69	B73	4	242.03	237439299	240895570	309.913	357.688	4	358.22
lightsteelblue1	165	144	B73	6	169.38	124985849	150854140	104.716	146.466	6	268.451
mediumorchid	101	78	B73	9	157.02	143607284	149814186	208.95	240.649	9	302.71
mediumpurple2	95	45	B73	5	217.93	194758092	204857166	259	294	5	385.538
mediumpurple3	166	136	B73	5	217.93	15200362	61457329	116	156.626	5	385.538
navajowhite1	77	58	B73	4	242.03	147934002	160594199	153.901	177	4	358.22
navajowhite2	114	91	B73	2	237.89	23235632	41306591	143	164.793	2	406.003
orange	214	176	B73	4	242.03	180276342	227649541	221	273	4	358.22
orangered3	97	77	B73	6	169.38	109765782	128067234	75.416	106.861	6	268.451
palevioletred2	78	58	B73	5	217.93	2775528	5326941	21.566	46	5	385.538
palevioletred3	117	89	B73	2	237.89	40054092	60709776	161.589	185.489	2	406.003
plum	97	80	B73	8	175.35	22655154	87554978	121.255	144	8	337.435
salmon2	80	43	B73	8	175.35	73249725	100924873	134	153.376	8	337.435
sienna3	176	129	B73	10	149.63	109591875	138518621	94.932	152	10	272.011
skyblue2	100	68	B73	10	149.63	136734122	145542768	144	224	10	272.011
steelblue	199	141	B73	6	169.38	150860002	162184615	146.466	213	6	268.451
thistle	83	63	B73	1	301.43	15103632	26697162	82	116	1	552.936
thistle3	83	69	B73	1	301.43	201775585	213204911	309	329	1	552.936
violet	194	146	B73	1	301.43	56125372	172926566	190.8	238	1	552.936
yellow4	98	78	B73	8	175.35	100925830	122682868	153.376	174.713	8	337.435
darkviolet	85	35	Mo17	1	301.43	204728182	247192252	312.285	392.814	1	552.936
darkorange2	156	1	Mo17	1	301.43	251347480	251347902	402	402	1	552.936
		50	Mo17	9	157.02	21886129	137850807	107.946	178	9	302.71
darkseagreen3	67	37	B73	3	232.23	173512056	182717225	222.055	257.253	3	435.679
		4	B73	8	175.35	169068918	172440036	275	312.833	8	337.435
darkseagreen4	105	73	B73	2	237.89	196952650	205288539	241	262.568	2	406.003
		1	B73	4	242.03	13138376	13156477	86.316	86.316	4	358.22
darkturquoise	222	17	B73	1	301.43	290210590	295148714	487.617	503.371	1	552.936
		100	B73	2	237.89	3809743	11587750	24	75	2	406.003
		1	B73	7	176.81	4907415	4909109	7	7	7	289.536
lightcyan1	165	109	B73	5	217.93	4777614	14671175	41.889	110	5	385.538
		7	B73	8	175.35	407469	938714	0	3.281	8	337.435
maroon	111	1	B73	3	232.23	2451252	2451774	11	11	3	435.679
		67	B73	5	217.93	647402	2497691	0	17	5	385.538
royalblue	251	1	B73	1	301.43	267677809	267678369	430.127	430.127	1	552.936
		192	B73	7	176.81	129998805	158403838	99.12	166	7	289.536
a modules are identified from TopHat2-Cufflinks analyses with the default parameters and their regulatory alleles of all the cis-eQTL genes are biased towards one parent.
b numbers of genes in the module that have cis-eQTL.
c regulatory alleles of all the cis-eQTL genes in the module are biased towards one parent
d first position of physically ordered first cis-eQTL gene on the chromosome
e last position of physically ordered last cis-eQTL gene on the chromosome
f position of genetically ordered first cis-eQTL on the chromosome
g position of genetically ordered last cis-eQTL on the chromosome
