# Supplementary material for: Zea mays RNA-seq estimated transcript abundances are strongly affected by read mapping bias
Source: BMC Genomics. 2021 Apr 20;22:285. doi: 10.1186/s12864-021-07577-3 (PMC8056621; doi:10.1186/s12864-021-07577-3)
Supplement: Supplementary file 9 — Additional file 9: Table S6 Different sets of varying alignment parameters used for TopHat2 and STAR against maize reference genomes. [file 12864_2021_7577_MOESM9_ESM.xlsx]

## Sheet: TableS6
Table S6. Different sets of varying alignment parameters used for TopHat2 and STAR against maize reference genomes.
	default	relaxed	most-relaxed
Parameters for TopHat2	TopHat3a	TopHat6b	TopHat12c
read-mismatches	3	6	12
read-gap-length	2	2	4
read-edit-dist	3	3	12
segment-length	25	25	15
segment-mismatches	3	3	3
Reference genome	B73	B73	B73
Parameters for STAR	STAR3d	STAR6e	STAR12f
outFilterMismatchNmax	3	6	12
seedSearchStartLmax	25	25	15
outFilterMultimapNmax	20	20	20
alignIntronMin	5	5	5
alignIntronMax	60000	60000	60000
outSAMtype BAM	SortedByCoordinate	SortedByCoordinate	SortedByCoordinate
outSAMstrandField	intronMotif	intronMotif	intronMotif
quantMode	GeneCounts	GeneCounts	GeneCounts
twopassMode	Basic	Basic	Basic
twopass1readsN	-1	-1	-1
sjdbOverhang	74	74	74
Reference genome	B73 and Mo17	B73	B73
a.b,c The TopHat2 with 3, 6 and 12 read-mismatches allowed, respectively
d,e,f The STAR with 3, 6 and 12 read-mismatches allowed, respectively
