# Supplementary material for: Zea mays RNA-seq estimated transcript abundances are strongly affected by read mapping bias
Source: BMC Genomics. 2021 Apr 20;22:285. doi: 10.1186/s12864-021-07577-3 (PMC8056621; doi:10.1186/s12864-021-07577-3)
Supplement: Supplementary file 10 — Additional file 10: Table S7 Numbers of genes with B73 and Mo17 positively acting cis regulatory alleles using gene expression TPM and FPKM metrics from STAR-StringTie analyses with the default parameters revealed read mapping preferences for reference alleles. [file 12864_2021_7577_MOESM10_ESM.xlsx]

## Sheet: Sheet1
Table S7. Numbers of genes with B73 and Mo17 positively acting cis regulatory alleles using gene expression TPM and FPKM metrics from STAR-StringTie analyses with default parameters.
	FPKM	TPM
total cis-eQTL	9306	9317
B73 positive cis-eQTL	6341 (68.1%)	6373(68.4%)
Mo17 positive cis-eQTL	2965(31.9%)	2944(31.6%)
