# Supplementary material for: Zea mays RNA-seq estimated transcript abundances are strongly affected by read mapping bias
Source: BMC Genomics. 2021 Apr 20;22:285. doi: 10.1186/s12864-021-07577-3 (PMC8056621; doi:10.1186/s12864-021-07577-3)
Supplement: Supplementary file 11 — Additional file 11: codeProtocols.txt. [file 12864_2021_7577_MOESM11_ESM.txt]

Code and Protocols

Zea mays RNA-seq estimated transcript abundances are strongly affected by read mapping bias

Shuhua Zhan
March 23, 2021


1. Sequence filtering and quality control. All fastq sequences from parental and RIL lines were processed in a QC step.
 
FastQC and fastx_trimmer are used for quality control and trimming. 
$ for i in *.fastq; do sqsub -q serial -r 4h --mpp=8G -o $i.out fastqc $i; done


Reads in 107 .fastq files are  trimmed at low quality 3' sequences using fastx_trimmer (http://hannonlab.cshl.edu/fastx_toolkit/ ).
$ for i in *.fastq; do sqsub -q serial -r 8h --mpp=8G -o $i.out fastx_trimmer -f 1 -l 75 -i $i -o /scratch/zshuhua/SRR055066faq75/$i; done


2. Fastq sequences across all samples were aligned to B73 and Mo17 reference genomes. These alignments were used for gene expression estimation and SNP calling.

Tophat:
$ for i in *.fastq; do sqsub -q serial -r 8h --mpp=16G -o $i.Tophat.out tophat $i.THout -i 5 -I 60000 -p 8 --seqment-length 25 -m 1 -G /work/zshuhua/Zea_mays.AGPv3.19.gtf --transcriptome-index=transcriptome-data/B73_v3_FGS -T -M -x 1 /work/zshuhua/RefGenV3 $i; done

Star:
The command to index the genome:
$ sqsub --mpp=40G -r 8h -q cgriswol -f threaded -n 8 -o genomeIndex.out STAR --runThreadN 8 --runMode genomeGenerate --genomeDir /work/zshuhua/Postdoc/maizeAGPv3 --genomeFastaFiles /work/zshuhua/Postdoc/RefGenV3.fa --sjdbGTFfile /work/zshuhua/Postdoc/Zea_mays.AGPv3.19.gtf --sjdbOverhang 74

The command to align reads to the genome: 
$ for i in /work/zshuhua/SRA055066faq75/*.fastq; do sqsub --mpp=40G -r 8h -q cgriswol -f threaded -n 4 -o /work/zshuhua/Postdoc/IBMSTAR107/${i##*/}.out STAR --runThreadN 4 --runMode alignReads --genomeLoad NoSharedMemory --genomeDir /work/zshuhua/Postdoc/maizeAGPv3 --readFilesIn $i  --outFilterMultimapNmax 20 --outFilterMismatchNoverReadLmax 0.04 --outFilterMismatchNmax 3 --seedSearchStartLmax 25 --alignIntronMin 5 --alignIntronMax 60000 --outFileNamePrefix /work/zshuhua/Postdoc/IBMSTAR107/${i##*/}. --outSAMtype BAM SortedByCoordinate --outSAMstrandField intronMotif --quantMode TranscriptomeSAM GeneCounts --twopassMode Basic --twopass1readsN -1 --sjdbOverhang 74; done


3. Post-alignment processing

Duplicate reads were removed by Samtools rmdup.
$ for i in *.bam; do sqsub --mpp=16G -r 8h -q cgriswol -f serial -o $i.dedup.out samtools rmdup -s $i dedup.$i; done


4. SNP detection and SNP calling protocol between B73 and Mo17

Identifying SNPs between B73 and Mo17 to identify SNPs to use later for genotyping the recombinant inbred lines.

4.1 Samtools and BCFtools used trimmed reads mapped to B73 genome with Tophat to call SNPs between B73 and Mo17.

###
#!/bin/bash

for i in /scratch/zshuhua/SRA055066faq75/TophatAcHits/DedupBAM/*.bam;

do

samtools mpileup -uD -f /work/zshuhua/Postdoc/RefGenV3.fa $i | bcftools view -cg - > $i.raw.vcf

done
###

4.2 Three Perl scripts (extractSNPs.pl, filterSNPs.pl and refineSNPs20.pl) were used to identify SNPs between two parents based on their called variants in the vcf files.

###
extractSNPs.pl

!/usr/bin/perl

use strict;
use warnings;

#This script will go through the vcf
#of B73 and Mo17 inbred reads aligned to B73 reference and 
#find SNPs between the two inbreds

my $usage = "perl extractSNPs.pl B73 Mo17 outfile outfile1 outfile2 outfile3\n";
my $B73 = shift || die $usage; 
my $Mo17 = shift || die $usage; 
my $outfile = shift || die $usage; 
my $outfile1 = shift || die $usage; 
my $outfile2 = shift || die $usage; 
my $outfile3 = shift || die $usage; 
my %B73_SNPs;

open IN, "$B73" || die "could not open $B73 for reading:$!\n";

while (<IN>) {

	s/\cM//;
	chomp;
	next if (m/^#/);
	my ($chrom, $pos, $id, $ref, $alt, $qual, $filter, $info, $format, $geno) = split /\t/;

	next if ($info=~m/INDEL/);
	my $DP4 = $_;

	if ($alt =~ /[ATGC]/) {

                $DP4 =~ s/.*DP4=([0-9,]*).*/$1/;
                my ($BF,$BR,$MF,$MR) = split /,/, $DP4;
		
		# add to hash if BF+BR =0 
		if ($BF+$BR == 0 && $MF+$MR>= 5) {    
		      $B73_SNPs{$chrom}{$pos} = $alt;
        	}
	}
}

close IN;

open OUT, ">$outfile" || die $usage;
open OUT1, ">$outfile1" || die $usage;
open OUT2, ">$outfile2" || die $usage;
open OUT3, ">$outfile3" || die $usage;
print OUT "Chromosome\tPosition\tMo17_allel\tB73_allel\n";
print OUT1 "Chromosome\tPosition\tRef_allel\tB73_allel\n";
print OUT2 "Chromosome\tPosition\tMo17_allel\tRef_allel\n";
print OUT3 "Chromosome\tPosition\tMo17_allel\tB73_allel\n";


my %Mo17_SNPs;

open IN, "$Mo17" || die "could not open $Mo17 for reading: $!\n";

while (<IN>) {

	s/\cM//;
	chomp;
	next if (m/^#/);
	my ($chrom, $pos, $id, $ref, $alt, $qual, $filter, $info, $format, $geno) = split /\t/;
	next if ($info=~m/INDEL/);
	my $DP4 = $_;

	if ($alt =~ /[ATGC]/) {

                $DP4 =~ s/.*DP4=([0-9,]*).*/$1/;
                my ($BF,$BR,$MF,$MR) = split /,/, $DP4;
		# add to hash if BF+BR =0 

		if ($BF+$BR == 0 && $MF+$MR>= 5) {   

		        unless ($B73_SNPs{$chrom}{$pos}) {
			       $Mo17_SNPs{$chrom}{$pos}{$alt}=$ref;
						print OUT2 "$chrom\t$pos\t$alt\t$ref\n";
		       }
                       else{
                              if($alt !~ $B73_SNPs{$chrom}{$pos}){

                                     $Mo17_SNPs{$chrom}{$pos}{$alt}=$B73_SNPs{$chrom}{$pos};
                                     print OUT3 "$chrom\t$pos\t$alt\t$B73_SNPs{$chrom}{$pos}\n";
                              }
                       }
		}
	}

        else{
                $DP4 =~ s/.*DP=([0-9]*).*/$1/;

                if($DP4 >=5) {
                        #store B73 SNPs info in the hash

                        if($B73_SNPs{$chrom}{$pos}){

                                $Mo17_SNPs{$chrom}{$pos}{$ref}=$B73_SNPs{$chrom}{$pos};
                              print OUT1 "$chrom\t$pos\t$ref\t$B73_SNPs{$chrom}{$pos}\n";
                        }
                }                        
        }
}
close IN;

foreach my $chrom ( keys %Mo17_SNPs) {

	foreach my $pos ( keys %{ $Mo17_SNPs{$chrom} } ) {    

		foreach my $alt ( keys %{ $Mo17_SNPs{$chrom}{$pos}}){
		        print OUT "$chrom\t$pos\t$alt\t$Mo17_SNPs{$chrom}{$pos}{$alt}\n";
                }
	}
}

close OUT;
###

###
filterSNPs.pl

#!/usr/bin/perl

use strict;

use warnings;

#This script will filter out SNPs in those positions either

##B73 or Mo17 has two or more alternative alleles
my $usage = "perl filterSNPs.pl SNPsM SNPsS\n";
my $SNPsM = shift || die $usage; # SNPs before filtering
my $SNPsS = shift || die $usage; # SNPs after filtering
my %S_SNPs;

open IN, "$SNPsM" || die "could not open $SNPsM for reading:$!\n";

while (<IN>) {

	chomp;
	next if (m/^s/);
	my ($chrom, $pos, $Mo17, $B73) = split /\t/;

	if (length($B73)==1 && length($Mo17)==1) {
              $S_SNPs{$chrom}{$pos}{$Mo17} = $B73;
	}
}

close IN;

open OUT, ">$SNPsS" || die $usage;

print OUT "Chromosome\tPosition\tMo17_allel\tB73_allel\n";

foreach my $chrom (sort {$a<=>$b} keys %S_SNPs) {
	foreach my $pos (sort {$a<=>$b} keys %{ $S_SNPs{$chrom} } ) {
		foreach my $alt (sort keys %{ $S_SNPs{$chrom}{$pos}}){
		        print OUT "$chrom\t$pos\t$alt\t$S_SNPs{$chrom}{$pos}{$alt}\n";
                }
	}
}

close OUT;
###

At every SNP position, to call a SNP, both B73 and Mo17 nucleotide positions had to have >= 5 aligned reads. The vcf quality score had to be >=20.

###
refineSNPs20.pl

!/usr/bin/perl
use strict;
use warnings;
#This script will retrieve SNPs which have quality scores >=20
#in both Mo17 and B73
my $usage = "perl refineSNPs20.pl SNPsM20 SNPsB20 SNPs20 \n";
my $SNPsM = shift || die $usage; # SNPs with quality score >=20 in Mo17 
my $SNPsB = shift || die $usage; # SNPs with quality score >=20 in B73
my $SNPs = shift || die $usage;  # SNPs with quality score>=20 in both alleles
my %M_SNPs;

open IN, "$SNPsM" || die "could not open $SNPsM for reading:$!\n";

while (<IN>) {
	chomp;
	next if (m/^C/);
	my ($chrom, $pos, $Mo17, $B73) = split /\t/;
        my @allels= ($Mo17,$B73);
        $M_SNPs{$chrom}{$pos} = [ @allels ];

}

close IN;
open OUT, ">$SNPs" || die $usage;
print OUT "Chromosome\tPosition\tMo17_allel\tB73_allel\n";
my %B_SNPs;
open IN, "$SNPsB" || die "could not open $SNPsB for reading: $!\n";

while (<IN>) {

	chomp;
	next if (m/^C/);

	my ($chrom, $pos, $Mo17, $B73) = split /\t/;
        my @allels= ($Mo17,$B73);
        $B_SNPs{$chrom}{$pos} = [ @allels ];

}

close IN;

foreach my $chrom ( keys %M_SNPs) {

	foreach my $pos ( keys %{ $M_SNPs{$chrom} } ) {

                if($B_SNPs{$chrom}{$pos}){   
		      print OUT "$chrom\t$pos\t", join("\t", @{ $M_SNPs{$chrom}{$pos}}), "\n";
                }
	}
}
close OUT;
###


5. Gene expression estimation

To estimate gene expression levels across lines, we used the .bam files generated above by STAR and TopHat. We also made new estimates with Salmon.


5.1 Cufflinks-2.1.1 was used to process TopHat output. StringTie-1.3.3b was used to process STAR output. 

Cufflinks code:

$ for i in dedup*bam; do sqsub --mpp=4G -r 8h -q threaded -n 8 -o $.Cuff.out culfflinks -o $i.cuff -p 8  -G /work/zshuhua/Postdoc/Zea_mays.AGPv3.19.gtf -b /work/zshuhua/Postdoc/RefGenV3.fa -u --compatible-hits-norm $i; done

StringTie code:

$ for i in dedup*.bam; do sqsub --mpp=32G -r 8h -q cgriswol -f threaded -n 4 -o $i.ST.out stringtie $i -o $i.gtf -p 4 -G /work/zshuhua/Postdoc/Zea_mays.AGPv3.19.gtf -A $i.gene_abund.tab -C $i.cov_refs.gtf -e; done


5.2 Salmon-1.3.0 mapping-based mode also estimated transcript abundances across all samples. 

Scripts:
(1)sallmonindex.sh indexes a decoy-aware transcriptome of AGPv3.19
(2)salmonquant.sh quantifies transcript abundances.
(3)quantcoverttximport.R quantifies transcript abundances as gene-level abundances by Tximport-1.18.0 using a R script.


###(1)
sallmonindex.sh

#!/bin/bash

#SBATCH --time=0-12
#SBATCH --account=def-lukens
#SBATCH --mem=65536M
#SBATCH --job-name=salmonindex
#SBATCH --output=%x-%j.out
#SBATCH --cpus-per-task=12


export OMP_NUM_THREADS=$SLURM_CPUS_PER_TASK

module load  nixpkgs/16.09  gcc/7.3.0  openmpi/3.1.4 salmon/1.3.0

salmon index -t gentrome.fa.gz -d decoys.txt -p $SLURM_CPUS_PER_TASK -i salmon_index
###

###(2)
salmonquant.sh

#!/bin/bash

#SBATCH --time=1-12
#SBATCH --account=def-lukens
#SBATCH --mem=65536M
#SBATCH --job-name=salmonquant
#SBATCH --output=%x-%j.out
#SBATCH --cpus-per-task=24
export OMP_NUM_THREADS=$SLURM_CPUS_PER_TASK
module load  nixpkgs/16.09  gcc/7.3.0  openmpi/3.1.4 salmon/1.3.0

for fn in /home/zshuhua/projects/def-lukens/zshuhua/SharcnetArchiveZhan/SRA055066faq75/*.fastq
do
        samp=$( echo ${fn} |sed "s/\/home\/zshuhua\/projects\/def-lukens\/zshuhua\/SharcnetArchiveZhan\/SRA055066faq75\///" |sed "s/\.fastq//")

        echo "Processing sample ${samp}"

        salmon quant -i salmon_index -l A -r ${fn} \

                -p $SLURM_CPUS_PER_TASK  -g Zea_mays.AGPv3.19.gtf.gz \
                --validateMappings \
                -o quants/${samp} \
                --gcBias --seqBias --posBias

done
###


###(3) quantcoverttximport.R

## This R script uses ensembldb and tximport R packages to summarize transcript abundances by Salmon to gene abundances.


library(ensembldb)

## Create a EnsDb database file from GtF

gtfFile <- file.path("/home/zshuhua/projects/def-lukens/zshuhua/TPMsSalmon/Zea_mays.AGPv3.19.gtf.gz")

dbFile <- ensDbFromGtf(gtf=gtfFile, organism="Zea_mays", genomeVersion="AGPv3", version=19)

edb <- EnsDb(dbFile)


## Retrieve all keys corresponding to transcript ids.

txids <- keys(edb, keytype = "TXID")

length(txids)

tx2gene  <- select(edb, keys = txids, keytype = "TXID", columns = "GENEID")


library(tximport)


dir <- "/home/zshuhua/projects/def-lukens/zshuhua/TPMsSalmon"

samples <- read.table(file.path(dir, "samples.txt"), header = TRUE) ## 107 samples 

files <- file.path(dir, "quants", samples$sample, "quant.sf")

names(files) <- samples$sample

all(file.exists(files))

txi <- tximport(files, type = "salmon", tx2gene = tx2gene)

names(txi)

write.table( as.data.frame(txi$abundance), file.path(dir, "quants", "genesabundance.txt"), sep="\t", col.names=NA, quote=F)

write.table( as.data.frame(txi$counts), file.path(dir, "quants", "genescounts.txt"), sep="\t", col.names=NA, quote=F)
###


6. Generate expression matrices (gene x genotype) were created for each set of gene expression estimates across the 97 RILs.

As an example, a perl script get97RILsChrGenesTPMs.R generated this matrix using Salmon mapping-based mode quantification.

###
get97RILsChrGenesTPMs.R

Dt107<-read.delim("/home/zshuhua/projects/def-lukens/zshuhua/TPMsSalmon/quants/genesabundance.txt", header=T)

Ril97<-read.delim("/home/zshuhua/projects/def-lukens/zshuhua/TPMsStringTie/geneMatrix97.txt", header=T)

colnames(Dt107)[1]<-colnames(Ril97)[1]

Dt97<-Dt107[,colnames(Ril97)]

Rilchr97<-read.delim("/home/zshuhua/projects/def-lukens/zshuhua/TPMsStringTie/ZM.AGPv3.19.chrgenes.txt", header=T)

Dt97chr<-Dt97[Dt97$gene_id %in% Rilchr97$Gene,]

write.table(Dt97chr, file="/home/zshuhua/projects/def-lukens/zshuhua/TPMsSalmon/genesTPMsSALevel97.txt", sep="\t",row.names=F, quote=F)
###


7. Constructing a gene expression matrix to be used in eQTL mapping

Variable genes in each expression matrix were used to map eQTL.

Genes expressed at > 1 FPKM (Cufflinks/Stringtie) or >1.82 TPM (Salmon/Stringtie) in at least 42 RILs (43%) were selected. Subsequently the 75% most variable genes among the RILs were selected.

Code examples used to process Salmon output:

1) get97RILsSALevelChrs40.pl filtered genes expressed at >1.82 TPM in at least 42 RILs
2) getVaryChrGenes40SA.R selected 19,873 variable genes.


###(1)
get97RILsSALevelChrs40.pl 

#!/usr/local/bin/perl5 -w
# This program extracts non-MiR genes which expressed in at least 40% of IBM RILs
# forms the gene expression matrix across 97 inbred lines at different cut-off expression TPMs.

use strict;
my $start_run = time();
open (FILEHANDLE, "/home/zshuhua/projects/def-lukens/zshuhua/TPMsSalmon/genesTPMsSALevel97.txt")
   or die ("Can not open genesTPMsSALevel97.txt");

my $head=<FILEHANDLE>;
my %hash1=();

while (<FILEHANDLE>){

	chomp;
        unless (/^z/){
            my $act=0;
            my @arr1=split /\t/;
            for(my $i=1; $i<=$#arr1; $i++){
                if($arr1[$i]>1.82){
                    $act++;
                }
            }
            if(($act/$#arr1)>=0.4){
                @{$hash1{$arr1[0]}}=@arr1[0..$#arr1];
            }
        }
}

close (FILEHANDLE);

open (OUT, ">/home/zshuhua/projects/def-lukens/zshuhua/TPMsSalmon/NonMirTPMs97RILsSALevelChr40q.txt") || die "Can't open file: $!";


# print header for expression matrix
print OUT $head;
# output the result in the hash
my $num=0;

for my $key ( sort {$b cmp $a} (keys %hash1)){

    print  OUT  join("\t",@{$hash1{$key}}), "\n";
    $num++;
}

close (OUT) || die "Can't close new file: $!";

print "Genes:", $num, "\n";
###


###(2)
getVaryChrGenes40SA.R

data1<-read.delim("/home/zshuhua/projects/def-lukens/zshuhua/TPMsSalmon/NonMirTPMs97RILsSALevelChr40q.txt", header=T)

mat1<-as.matrix(data1[,-1])

expvar1<-apply(mat1, 1, var)

data2<-cbind(data1,expvar1)

dt1qu<-data2[expvar1>summary(expvar1)[2],]

dt1qu1<-dt1qu[,-99]

write.table(dt1qu1, file="/home/zshuhua/projects/def-lukens/zshuhua/TPMsSalmon/NonMirTPMs97RILsSALevelChr40qVar1qu.txt", quote=F, sep="\t", row.names=F)
###


8. SNP calls across all lines were collected into one file.

Genotyping the IBM population. Perl script (genotypeRILHetFra.pl) was used to genotype the population using the identified SNPs based on the call variants.

###
genotypeRILHetFra.pl

!/usr/bin/perl
use strict;
use warnings;

#This script genotypes the RILs using the SNPs between the two parental inbreds
my %BM_SNPs;

open IN, "/work/zshuhua/Postdoc/SNPcallMaizeIBM/SNPcalling/SNPB73Mo17/SNPsMB20.txt" || die "could not open fileSNPsMB20.txt for reading:$!\n";

while (<IN>) {
	chomp;
	next if (m/^C/);
	my ($chrom, $pos, $Mo17, $B73) = split /\t/;
        my @allels= ($Mo17,$B73);
        $BM_SNPs{$chrom}{$pos} = [ @allels ];
}

close IN;


my %Geno;

open OUT, ">RILgenotypesHetFra.txt" || die "Can't open output file RILgenotypesHetFra.txt:$!\n";

print OUT "Chromosome\tPosition\t";

while(defined(my $filename=glob("*.vcf"))){

        open(IN, "$filename") || die "can not open $filename:$!\n";
        $filename=~ s/\.raw\.vcf//;
        #print OUT $filename, "\t";

    while (<IN>) {

	s/\cM//;
	chomp;
	next if (m/^#/);
	next if (m/^s/);
	my ($chrom, $pos, $id, $ref, $alt, $qual, $filter, $info, $format, $geno) = split /\t/;
	next if ($info=~m/INDEL/);
	my $DP4 = $_;

	if ($alt =~ /[ATGC]/) {
                $DP4 =~ s/.*DP4=([0-9,]*).*/$1/;
                my ($BF,$BR,$MF,$MR) = split /,/, $DP4;

		if ($BM_SNPs{$chrom}{$pos}) {

		        if ($BF+$BR >= 5 && $MF+$MR>= 5 && ($BF+$BR)/($BF+$BR+$MF+$MR)>= 0.25 &&($MF+$MR)/($BF+$BR+$MF+$MR)>= 0.25 && $qual>=20) {   

                             $Geno{$filename}{$chrom}{$pos}="H";

		       }
		        elsif ($BF+$BR >= 5 && $MF+$MR<=3 && ($BF+$BR)/($BF+$BR+$MF+$MR)>=0.8 && $qual>=20) {   
                               if ($alt eq $BM_SNPs{$chrom}{$pos}[0]){
                                     $Geno{$filename}{$chrom}{$pos}="B";
                               }

                               if ($alt eq $BM_SNPs{$chrom}{$pos}[1]){
                                     $Geno{$filename}{$chrom}{$pos}="A";
                               }
		       }

		        elsif ( $BF+$BR <=3 && $MF+$MR>= 5 && ($MF+$MR)/($MF+$MR+$BF+$BR)>=0.8 && $qual>=20) {   
                               if ($alt eq $BM_SNPs{$chrom}{$pos}[0]){
                                     $Geno{$filename}{$chrom}{$pos}="A";
                               }

                               if ($alt eq $BM_SNPs{$chrom}{$pos}[1]){
                                     $Geno{$filename}{$chrom}{$pos}="B";
                               }
		       }

                       else{
                             $Geno{$filename}{$chrom}{$pos}="N";
                       }
		}
	}
        else{
                $DP4 =~ s/.*DP=([0-9]*).*/$1/;

                if($BM_SNPs{$chrom}{$pos}){

                        if($DP4 >=5 && $qual>=20) {

                               if ($ref eq $BM_SNPs{$chrom}{$pos}[0]){
                                     $Geno{$filename}{$chrom}{$pos}="A";

                               }
                               if ($ref eq $BM_SNPs{$chrom}{$pos}[1]){
                                     $Geno{$filename}{$chrom}{$pos}="B";
                               }
                        }
                        else{
                                     $Geno{$filename}{$chrom}{$pos}="N";
                        }
                }                        
        }
    }
close IN;
}

foreach my $filename ( sort keys %Geno){
	print OUT $filename, "\t";
}

print OUT "\n";

foreach my $chrom ( keys %BM_SNPs) {
	foreach my $pos ( keys %{ $BM_SNPs{$chrom} } ) {
            foreach my $filename ( sort keys %Geno){
                if($filename eq "B73_SNP_dedup_out"){
                    if($Geno{$filename}{$chrom}{$pos}){

		      print OUT "$chrom\t$pos\t$Geno{$filename}{$chrom}{$pos}\t";
                    }
                    else{
                      print OUT "$chrom\t$pos\tN\t";
                    }
                }
                else{
                    if($Geno{$filename}{$chrom}{$pos}){
		      print OUT "$Geno{$filename}{$chrom}{$pos}\t";
                    }
                    else{
                      print OUT "N\t";
                    }
                }
            }
              print OUT "\n";
	}
}

close OUT;
###


9. Genetic map construction.

To construct the genetic map, informative SNP markers which have a minor allele frequency > 30% and a missing data rate < 5% were included. MadMapper (https://github.com/alex-kozik/atgc-map) generated non-redundant marker scores and grouped markers. MSTmap ordered markers and built the linkage maps.
 
The two commands below generated non-redundant marker scores and grouped markers.
$ python Python_MadMapper_V254_RECBIT_V131010.py RIL97_data.markers.loc RIL97.markers.recbit01 0.2 100 25 x 0.33 50 NR_SET 3

$ python Python_MadMapper_V254_RECBIT_V131010.py RIL97.markers.recbit01.z_nr_scores.loc RIL97_scores.recbit02 0.2 100 80 x 0.33 20 NOTRIO 3


MSTmap was used to build linkage maps LG1 to LG10.
The command for LG1:

$ ./MSTMap.exe LG1.MST.txt LG1_map.txt


10. eQTL mapping

eQTL were mapped using non-parametric interval mapping in R/qtl. 1000 permutations were used to define a genome-wide LOD significance threshold for an eQTL at a=0.05.

The average gene expression of lines carrying the B73 and Mo17 alleles at an eQTL were estimated using the effectplot function in R/qtl.

As an example, for the selected 19,873 variable genes from Salmon mapping-based mode quantification,
(1) geteqtlflpschrs.R mapped QTL
(2) geteqtleffsSA.R estimated their effects 


###(1)
#geteqtlflpschrs.R
library(qtl)

setwd("/home/zshuhua/projects/def-lukens/zshuhua/TPMsSalmon/QTLmappingSA/")

ibm<-read.cross("csvs", ".", "IBM97_2236_genos.csv", "RILsLevelChr40qVar1qu97T_phes.csv",genotypes=c("A","H","B"), alleles=c("A","B"))

ibm<-flip.order(ibm, c(2,4,7,10))

ibmr<-convert2riself(ibm)

ibmr <- calc.genoprob(ibmr, step=1, error.prob=0.001)

out1.np <- scanone(ibmr, pheno.col=1:19873,model="np")

operm1.np <- scanone(ibmr, pheno.col=1:19873,model="np", n.perm=1000)

oper<-summary(operm1.np, alpha=c(0.05,0.01))

write.table(oper, file="LODs_flp_T19873.txt",sep="\t",col.names=NA, quote=F)

op<-summary(out1.np,format="tabByCol",perms=operm1.np, alpha=0.05, pvalues=TRUE)

result <- lapply(names(op), function(x){

if(dim(op[[x]])[1]>0){

  col1 <- x
  col2 <- row.names(op[[x]])
  mat <- op[[x]]
  row.names(mat) <- NULL
  rval <- cbind(col1, col2, mat)
  names(rval) <- c("trait", "locus", names(mat))
  rval

}})

sss<-do.call(rbind, result)

write.table(sss, file="qtls_flp_T19873.txt",sep="\t",col.names=NA, quote=F)
###


###(2)
#geteqtleffsSA.R

library(qtl)

setwd("/home/zshuhua/projects/def-lukens/zshuhua/TPMsSalmon/QTLmappingSA/")

dat<-read.delim("/home/zshuhua/projects/def-lukens/zshuhua/TPMsSalmon/QTLmappingSA/all_qtls_genes_flp_T19873.txt")

loc<-as.vector(dat$locus)

trt<-as.vector(dat$trait)

locs<-c()

x<-c()

efsname<-c()

efets<-array(0,length(loc))

cil<-c()

cih<-c()

type<-c()

for(i in 1:length(loc)){

    if(substr(loc[i],1,1)=="c"){
        x[i]<-sub('^c', '', loc[i], perl = TRUE)
        locs[i]<-sub('.loc', '@', x[i], perl = TRUE)
    }else{
        locs[i]<-as.character(loc[i])
    }
}

ibm<-read.cross("csvs", ".", "IBM97_2236_genos.csv", "RILsLevelChr40qVar1qu97T_phes.csv",genotypes=c("A","H","B"), alleles=c("A","B"))
ibm<-flip.order(ibm,c(2,4,7,10))
ibmr<-convert2riself(ibm)
ibmr <- sim.geno(ibmr, n.draws=16, error.prob=0.001)

for(l in 1:length(locs)){

    pos<-mean(c(dat[l,2], dat[l,3]))

    cil<-c(cil,find.marker(ibmr, dat[l,6], dat[l,8]))

    cih<-c(cih,find.marker(ibmr, dat[l,6], dat[l,9]))

    mar1<-find.marker(ibmr, dat[l,6], dat[l,8])

    pos1<-as.numeric(sub('^C\\d+\\D', '', mar1, perl = TRUE))

    mar2<-find.marker(ibmr, dat[l,6], dat[l,9])

    pos2<-as.numeric(sub('^C\\d+\\D', '', mar2, perl = TRUE))

    if(dat[l,1]==dat[l,6]){

        if(pos>=pos1&&pos<=pos2){
            type<-c(type, "cis")
        }

        else{
            type<-c(type, "trans")
        }

    }

    else{
        type<-c(type, "trans")
    }

}

for(j in 1:length(locs)){
    ef <- effectplot(ibmr,pheno.col=trt[j],  mname1=locs[j], draw=FALSE)
    efs<-(ef$Means[2]-ef$Means[1])/2
    efsname<-c(efsname, names(efs))
    efets[j]<-efs[[1]]
}

cat(length(efsname), length(efets), sep="\t")

df<-cbind(dat, effects=efets,cilow=cil, cihigh=cih,types=type)

write.table(df, file="all_qtls_efets_flp_new_T19873.txt",sep="\t",row.names=F, quote=F)
###
